# Supplementary material for: Male obesity effects on sperm and next-generation cord blood DNA methylation
Source: PLoS One. 2019 Jun 27;14(6):e0218615. doi: 10.1371/journal.pone.0218615 (PMC6597061; doi:10.1371/journal.pone.0218615)
Supplement: S2 File — shows the spearman's rank correlation of DNA methylation levels in sperm and corresponding cord blood samples. (XLS) [file pone.0218615.s003.xls]

## Sheet: Sheet1
DNA methylation correlation between sperm and cord blood
Studied gene	estimate	p.value	method	alternative
MEG3 IG-DMR	-0.200995	0.0701918	Spearman's rank correlation rho	two.sided
H19 IG-DMR	0.144353	0.198536	Spearman's rank correlation rho	two.sided
HIF3A	0.0518851	0.6272	Spearman's rank correlation rho	two.sided
IGF2 DMR0	0.016275	0.876277	Spearman's rank correlation rho	two.sided
MEST	-0.184485	0.0835031	Spearman's rank correlation rho	two.sided
NNAT	-0.0228628	0.832549	Spearman's rank correlation rho	two.sided
PEG10	-0.0962189	0.356248	Spearman's rank correlation rho	two.sided
SNRPN	-0.104935	0.330557	Spearman's rank correlation rho	two.sided
